# Supplementary material for: Optimizing transseptal puncture guided by three-dimensional mapping: the role of a unipolar electrogram in a needle tip
Source: Europace. 2024 Apr 15;26(4):euae098. doi: 10.1093/europace/euae098 (PMC11050654; doi:10.1093/europace/euae098)
Supplement: euae098_Supplementary_Data [file euae098_supplementary_data.zip]

Archive with 3 entries (3 files):
- AF.mp4
- SR.mp4
- supplementary file.docx
